# Supplementary material for: A two-stage approach to the depot shunting driver assignment problem with workload balance considerations
Source: PLoS One. 2017 Jul 13;12(7):e0181165. doi: 10.1371/journal.pone.0181165 (PMC5509307; doi:10.1371/journal.pone.0181165)
Supplement: S1 Table — (XLSX) [file pone.0181165.s001.xlsx]

## Sheet: Sheet1
Point	0	1	2	3	4	5	6	7	8	9	10	11	12	13	14	15	16	17	18	19	20	21	22	23	24	25	26	27	28	29	30
0	0	666	1056	658	1048	650	1040	642	1032	617	1007	611	1001	586	976	581.5	971.5	577	967	572.5	962.5	568	958	563.5	953.5	559	949	554.5	944.5	550	940
1	666	0	390	8	398	116	506	124	514	149	539	155	545	180	570	184.5	574.5	189	579	193.5	583.5	198	588	202.5	592.5	207	597	211.5	601.5	216	606
2	1056	390	0	398	8	506	116	514	124	539	149	545	155	570	180	574.5	184.5	579	189	583.5	193.5	588	198	592.5	202.5	597	207	601.5	211.5	606	216
3	658	8	398	0	390	8	398	116	506	141	531	147	537	172	562	176.5	566.5	181	571	185.5	575.5	190	580	194.5	584.5	199	589	203.5	593.5	208	598
4	1048	398	8	390	0	398	8	506	116	531	141	537	147	562	172	566.5	176.5	571	181	575.5	185.5	580	190	584.5	194.5	589	199	593.5	203.5	598	208
5	650	116	506	8	398	0	390	8	398	133	523	139	529	164	554	168.5	558.5	173	563	177.5	567.5	182	572	186.5	576.5	191	581	195.5	585.5	200	590
6	1040	506	116	398	8	390	0	398	8	523	133	529	139	554	164	558.5	168.5	563	173	567.5	177.5	572	182	576.5	186.5	581	191	585.5	195.5	590	200
7	642	124	514	116	506	8	398	0	390	25	415	131	521	156	546	160.5	550.5	165	555	169.5	559.5	174	564	178.5	568.5	183	573	187.5	577.5	192	582
8	1032	514	124	506	116	398	8	390	0	415	25	521	131	546	156	550.5	160.5	555	165	559.5	169.5	564	174	568.5	178.5	573	183	577.5	187.5	582	192
9	617	149	539	141	531	133	523	25	415	0	390	6	396	131	521	135.5	525.5	140	530	144.5	534.5	149	539	153.5	543.5	158	548	162.5	552.5	167	557
10	1007	539	149	531	141	523	133	415	25	390	0	396	6	521	131	525.5	135.5	530	140	534.5	144.5	539	149	543.5	153.5	548	158	552.5	162.5	557	167
11	611	155	545	147	537	139	529	131	521	6	396	0	390	25	415	129.5	519.5	134	524	138.5	528.5	143	533	147.5	537.5	152	542	156.5	546.5	161	551
12	1001	545	155	537	147	529	139	521	131	396	6	390	0	415	25	519.5	129.5	524	134	528.5	138.5	533	143	537.5	147.5	542	152	546.5	156.5	551	161
13	586	180	570	172	562	164	554	156	546	131	521	25	415	0	390	4.5	394.5	109	499	113.5	503.5	118	508	122.5	512.5	127	517	131.5	521.5	136	526
14	976	570	180	562	172	554	164	546	156	521	131	415	25	390	0	394.5	4.5	499	109	503.5	113.5	508	118	512.5	122.5	517	127	521.5	131.5	526	136
15	581.5	184.5	574.5	176.5	566.5	168.5	558.5	160.5	550.5	135.5	525.5	129.5	519.5	4.5	394.5	0	390	4.5	394.5	109	499	113.5	503.5	118	508	122.5	512.5	127	517	131.5	521.5
16	971.5	574.5	184.5	566.5	176.5	558.5	168.5	550.5	160.5	525.5	135.5	519.5	129.5	394.5	4.5	390	0	394.5	4.5	499	109	503.5	113.5	508	118	512.5	122.5	517	127	521.5	131.5
17	577	189	579	181	571	173	563	165	555	140	530	134	524	109	499	4.5	394.5	0	390	4.5	394.5	109	499	113.5	503.5	118	508	122.5	512.5	127	517
18	967	579	189	571	181	563	173	555	165	530	140	524	134	499	109	394.5	4.5	390	0	394.5	4.5	499	109	503.5	113.5	508	118	512.5	122.5	517	127
19	572.5	193.5	583.5	185.5	575.5	177.5	567.5	169.5	559.5	144.5	534.5	138.5	528.5	113.5	503.5	109	499	4.5	394.5	0	390	4.5	394.5	109	499	113.5	503.5	118	508	122.5	512.5
20	962.5	583.5	193.5	575.5	185.5	567.5	177.5	559.5	169.5	534.5	144.5	528.5	138.5	503.5	113.5	499	109	394.5	4.5	390	0	394.5	4.5	499	109	503.5	113.5	508	118	512.5	122.5
21	568	198	588	190	580	182	572	174	564	149	539	143	533	118	508	113.5	503.5	109	499	4.5	394.5	0	390	4.5	394.5	109	499	113.5	503.5	118	508
22	958	588	198	580	190	572	182	564	174	539	149	533	143	508	118	503.5	113.5	499	109	394.5	4.5	390	0	394.5	4.5	499	109	503.5	113.5	508	118
23	563.5	202.5	592.5	194.5	584.5	186.5	576.5	178.5	568.5	153.5	543.5	147.5	537.5	122.5	512.5	118	508	113.5	503.5	109	499	4.5	394.5	0	390	4.5	394.5	109	499	113.5	503.5
24	953.5	592.5	202.5	584.5	194.5	576.5	186.5	568.5	178.5	543.5	153.5	537.5	147.5	512.5	122.5	508	118	503.5	113.5	499	109	394.5	4.5	390	0	394.5	4.5	499	109	503.5	113.5
25	559	207	597	199	589	191	581	183	573	158	548	152	542	127	517	122.5	512.5	118	508	113.5	503.5	109	499	4.5	394.5	0	390	4.5	394.5	109	499
26	949	597	207	589	199	581	191	573	183	548	158	542	152	517	127	512.5	122.5	508	118	503.5	113.5	499	109	394.5	4.5	390	0	394.5	4.5	499	109
27	554.5	211.5	601.5	203.5	593.5	195.5	585.5	187.5	577.5	162.5	552.5	156.5	546.5	131.5	521.5	127	517	122.5	512.5	118	508	113.5	503.5	109	499	4.5	394.5	0	390	4.5	394.5
28	944.5	601.5	211.5	593.5	203.5	585.5	195.5	577.5	187.5	552.5	162.5	546.5	156.5	521.5	131.5	517	127	512.5	122.5	508	118	503.5	113.5	499	109	394.5	4.5	390	0	394.5	4.5
29	550	216	606	208	598	200	590	192	582	167	557	161	551	136	526	131.5	521.5	127	517	122.5	512.5	118	508	113.5	503.5	109	499	4.5	394.5	0	390
30	940	606	216	598	208	590	200	582	192	557	167	551	161	526	136	521.5	131.5	517	127	512.5	122.5	508	118	503.5	113.5	499	109	394.5	4.5	390	0
